# Supplementary material for: Evaluation of Volitional Swimming Behavior of Schizothorax prenanti Using an Open-Channel Flume with Spatially Heterogeneous Turbulent Flow
Source: Animals (Basel). 2022 Mar 17;12(6):752. doi: 10.3390/ani12060752 (PMC8944433; doi:10.3390/ani12060752)
Supplement: Supplementary file 1 [file animals-12-00752-s001.zip]

Archive with 1 entries (1 files):
- animals-1625329-supplementary.pdf
